# Supplementary material for: One new genus and two new species of oonopid spiders from Xishuangbanna Rainforest, southwestern China (Araneae, Oonopidae)
Source: Zookeys. 2015 Apr 6;(494):1–12. doi: 10.3897/zookeys.494.9183 (PMC4400374; doi:10.3897/zookeys.494.9183)
Supplement: XML Treatment for Bannana [file zookeys.494.9183-treatment1.xml]

<!DOCTYPE tp:taxon-treatment
  PUBLIC "-//TaxonX//DTD Taxonomic Treatment Publishing DTD v0 20100105//EN" "tax-treatment-NSO.dtd">
<tp:taxon-treatment xmlns:tp="http://www.plazi.org/taxpub"><tp:treatment-meta><kwd-group><label>Taxon classification</label><kwd><named-content content-type="kingdom">Animalia</named-content></kwd><kwd><named-content content-type="order">Araneae</named-content></kwd><kwd><named-content content-type="family">Oonopidae</named-content></kwd></kwd-group><mixed-citation publication-type="journal"><person-group><name><surname>Tong</surname><given-names>Yanfeng</given-names></name><name><surname>Li</surname><given-names>Shuqiang</given-names></name></person-group><article-title>One new genus and two new species of oonopid spiders from Xishuangbanna Rainforest, southwestern China (<tp:taxon-name><tp:taxon-name-part taxon-name-part-type="order">Araneae</tp:taxon-name-part></tp:taxon-name>, <tp:taxon-name><tp:taxon-name-part taxon-name-part-type="family">Oonopidae</tp:taxon-name-part></tp:taxon-name>)</article-title><source>Zookeys</source><day>6</day><month>4</month><year>2015</year><volume>2015</volume><issue>494</issue><fpage>1</fpage><lpage>12</lpage><pub-id pub-id-type="doi">10.3897/zookeys.494.9183</pub-id></mixed-citation></tp:treatment-meta><tp:nomenclature><tp:taxon-name>
                            <tp:taxon-name-part taxon-name-part-type="genus">Bannana</tp:taxon-name-part>
                            <object-id xmlns:xlink="http://www.w3.org/1999/xlink" content-type="zoobank" xlink:type="simple">http://zoobank.org/108014DB-D372-49AF-974D-D412DD02E18E</object-id>
                        </tp:taxon-name><tp:taxon-status xmlns:xlink="http://www.w3.org/1999/xlink" xlink:type="simple">gen. n.</tp:taxon-status></tp:nomenclature><tp:treatment-sec sec-type="Type species"><title>Type species.</title><p><italic><tp:taxon-name><tp:taxon-name-part taxon-name-part-type="genus">Bannana</tp:taxon-name-part> <tp:taxon-name-part taxon-name-part-type="species">crassispina</tp:taxon-name-part></tp:taxon-name></italic> sp. n.</p></tp:treatment-sec><tp:treatment-sec sec-type="Etymology"><title>Etymology.</title><p>The generic name is derived from the last a few letters of the type locality, ‘Xishuangbanna’, and is feminine in gender.</p></tp:treatment-sec><tp:treatment-sec sec-type="Diagnosis"><title>Diagnosis.</title><p>The new genus is similar to <italic><tp:taxon-name><tp:taxon-name-part taxon-name-part-type="genus">Dysderoides</tp:taxon-name-part></tp:taxon-name></italic> but can be distinguished from the latter by the following combination of characters: 1) lacking macrosetae on legs III and IV; 2) having reticulate cuticle on the sternum and the sides of the carapace (Figs <xref ref-type="fig" rid="F1">1F</xref>, <xref ref-type="fig" rid="F3">3D</xref>, <xref ref-type="fig" rid="F4">4C</xref>, <xref ref-type="fig" rid="F5">5D</xref>), which is smooth in <italic><tp:taxon-name><tp:taxon-name-part taxon-name-part-type="genus">Dysderoides</tp:taxon-name-part></tp:taxon-name></italic>; 3) with radial furrows between coxae I–II, II–III, III–IV on the sternum, which is absent in <italic><tp:taxon-name><tp:taxon-name-part taxon-name-part-type="genus">Dysderoides</tp:taxon-name-part></tp:taxon-name></italic>; 4) females have large dorsal scutum (Figs <xref ref-type="fig" rid="F3">3A, B</xref>, <xref ref-type="fig" rid="F5">5E, F</xref>), which is absent or less than half of dorsum in <italic><tp:taxon-name><tp:taxon-name-part taxon-name-part-type="genus">Dysderoides</tp:taxon-name-part></tp:taxon-name></italic>. The new genus can be easily distinguished from <italic><tp:taxon-name><tp:taxon-name-part taxon-name-part-type="genus">Trilacuna</tp:taxon-name-part></tp:taxon-name></italic> and <italic><tp:taxon-name><tp:taxon-name-part taxon-name-part-type="genus">Himalayana</tp:taxon-name-part></tp:taxon-name></italic> by the reduced eyes (Figs <xref ref-type="fig" rid="F1">1F</xref>, <xref ref-type="fig" rid="F3">3D</xref>, <xref ref-type="fig" rid="F4">4C</xref>, <xref ref-type="fig" rid="F5">5D</xref>) and the reticulate cuticle on the sides of the carapace. Both <italic><tp:taxon-name><tp:taxon-name-part taxon-name-part-type="genus">Trilacuna</tp:taxon-name-part></tp:taxon-name></italic> and <italic><tp:taxon-name><tp:taxon-name-part taxon-name-part-type="genus">Himalayana</tp:taxon-name-part></tp:taxon-name></italic> have normal eyes and usually granulated or sometimes smooth on the sides of the carapace (<xref ref-type="bibr" rid="B1">Eichenberger 2011</xref>; <xref ref-type="bibr" rid="B2">Grismado et al. 2014</xref>; <xref ref-type="bibr" rid="B3">Tong and Li 2007</xref>, <xref ref-type="bibr" rid="B4">2013</xref>). The new genus also can be distinguished from <italic><tp:taxon-name><tp:taxon-name-part taxon-name-part-type="genus">Trilacuna</tp:taxon-name-part></tp:taxon-name></italic> by the short postepigastric scutum in females (Figs <xref ref-type="fig" rid="F3">3G</xref>, <xref ref-type="fig" rid="F5">5G</xref>) and by having a furrow connecting the posterior tracheal spiracles in males (Figs <xref ref-type="fig" rid="F1">1G</xref>, <xref ref-type="fig" rid="F4">4F</xref>); can be distinguished from <italic><tp:taxon-name><tp:taxon-name-part taxon-name-part-type="genus">Himalayana</tp:taxon-name-part></tp:taxon-name></italic> by the absence of the acute projection in the prolateral dorsal part of the male bulb (see <xref ref-type="bibr" rid="B2">Grismado et al. 2014</xref>: fig. 62D–H) and the straight, stick-like sclerite in female genital area (Figs <xref ref-type="fig" rid="F2">2I</xref>, <xref ref-type="fig" rid="F6">6E</xref>).</p><fig id="F1" position="float" orientation="portrait"><label>Figure 1.</label><caption><p><italic><tp:taxon-name><tp:taxon-name-part taxon-name-part-type="genus">Bannana</tp:taxon-name-part> <tp:taxon-name-part taxon-name-part-type="species">crassispina</tp:taxon-name-part></tp:taxon-name></italic> sp. n., male. <bold>A, B</bold> Habitus, dorsal and lateral views <bold>C, D, E, F</bold> Prosoma, ventral, dorsal, lateral and anterior views (arrows show the regular setae in Fig. C and the reduced eyes in Fig. F) <bold>G, H</bold> Abdomen, ventral and anterior views. Abbreviation: ldi = labium deep incision. Scales bar: <bold>A, B</bold> = 0.4 mm; <bold>C–H</bold> = 0.2 mm.</p></caption><graphic xmlns:xlink="http://www.w3.org/1999/xlink" xlink:href="zookeys-494-001-g001.jpg" position="float" orientation="portrait" xlink:type="simple" id="oo_41340.jpg"/></fig><fig id="F2" position="float" orientation="portrait"><label>Figure 2.</label><caption><p><italic><tp:taxon-name><tp:taxon-name-part taxon-name-part-type="genus">Bannana</tp:taxon-name-part> <tp:taxon-name-part taxon-name-part-type="species">crassispina</tp:taxon-name-part></tp:taxon-name></italic> sp. n., <bold>A–G</bold> male <bold>H, I</bold> female <bold>A, C, D</bold> Left palp, prolateral (<bold>A, D</bold>) and retrolateral (<bold>C</bold>) views <bold>B, E, F, G</bold> Distal part of bulb, dorsal (<bold>B, G</bold>), prolateral (<bold>E</bold>) and retrolateral (<bold>F</bold>) views <bold>H, I</bold> Genital area, ventral and dorsal views. Abbreviations: apo = apodeme; dkn = dark brown knobs; esp = ear-shaped protrusion; ffp = filiform, curved projection; nb = narrow branch; pr = posterior receptacle; sls = stick-like sclerite; thb = thick bristles. Scales bar: <bold>A–D, H, I</bold> = 0.1 mm; <bold>E–G</bold> = 0.05 mm.</p></caption><graphic xmlns:xlink="http://www.w3.org/1999/xlink" xlink:href="zookeys-494-001-g002.jpg" position="float" orientation="portrait" xlink:type="simple" id="oo_41341.jpg"/></fig><fig id="F3" position="float" orientation="portrait"><label>Figure 3.</label><caption><p><italic><tp:taxon-name><tp:taxon-name-part taxon-name-part-type="genus">Bannana</tp:taxon-name-part> <tp:taxon-name-part taxon-name-part-type="species">crassispina</tp:taxon-name-part></tp:taxon-name></italic> sp. n., female. <bold>A, B</bold> Habitus, dorsal and lateral views <bold>C–F</bold> Prosoma, ventral, anterior, dorsal and lateral views <bold>G</bold> Abdomen, ventral view <bold>H–J</bold> Genital area, ventral (<bold>H, I</bold>) and dorsal (<bold>J</bold>) views, <bold>I, J</bold> cleared in lactic acid. Scales bar: <bold>A, B</bold> = 0.4 mm; <bold>C–J</bold> = 0.2 mm.</p></caption><graphic xmlns:xlink="http://www.w3.org/1999/xlink" xlink:href="zookeys-494-001-g003.jpg" position="float" orientation="portrait" xlink:type="simple" id="oo_41342.jpg"/></fig><fig id="F4" position="float" orientation="portrait"><label>Figure 4.</label><caption><p><italic><tp:taxon-name><tp:taxon-name-part taxon-name-part-type="genus">Bannana</tp:taxon-name-part> <tp:taxon-name-part taxon-name-part-type="species">parvula</tp:taxon-name-part></tp:taxon-name></italic> sp. n., male. <bold>A</bold> Habitus, dorsal view <bold>B, C, D, E</bold> Prosoma, dorsal, anterior, lateral and ventral views <bold>F, G</bold> Abdomen, ventral and anterior views <bold>H–J</bold> Left palp, prolateral, dorsal and retrolateral views. Abbreviation: ldi = labium deep incision. Scales bar: <bold>A</bold> = 0.4 mm; <bold>B–G</bold> = 0.2 mm; <bold>H–J</bold> = 0.1 mm.</p></caption><graphic xmlns:xlink="http://www.w3.org/1999/xlink" xlink:href="zookeys-494-001-g004.jpg" position="float" orientation="portrait" xlink:type="simple" id="oo_41343.jpg"/></fig><fig id="F5" position="float" orientation="portrait"><label>Figure 5.</label><caption><p><italic><tp:taxon-name><tp:taxon-name-part taxon-name-part-type="genus">Bannana</tp:taxon-name-part> <tp:taxon-name-part taxon-name-part-type="species">parvula</tp:taxon-name-part></tp:taxon-name></italic> sp. n., female. <bold>A–D</bold> Prosoma, dorsal, lateral, ventral and anterior views <bold>E–H</bold> Abdomen, dorsal, lateral, ventral and anterior views <bold>I–K</bold> Genital area, ventral (<bold>I, J</bold>) and dorsal (<bold>K</bold>) views <bold>J, K</bold> cleared in lactic acid. Scales bar: <bold>A–J</bold> = 0.2 mm; <bold>K</bold> = 0.1 mm.</p></caption><graphic xmlns:xlink="http://www.w3.org/1999/xlink" xlink:href="zookeys-494-001-g005.jpg" position="float" orientation="portrait" xlink:type="simple" id="oo_41344.jpg"/></fig><fig id="F6" position="float" orientation="portrait"><label>Figure 6.</label><caption><p><italic><tp:taxon-name><tp:taxon-name-part taxon-name-part-type="genus">Bannana</tp:taxon-name-part> <tp:taxon-name-part taxon-name-part-type="species">parvula</tp:taxon-name-part></tp:taxon-name></italic> sp. n. <bold>A, B</bold> Male bulb, prolateral and retrolateral views <bold>C</bold> Distal part of male bulb, dorsal view <bold>D, E</bold> Female genital area, ventral and dorsal views. Abbreviations: apo = apodeme; dkn = dark brown knobs; esp = ear-shaped protrusion; ffp = filiform, curved projection; nb = narrow branch; pr = posterior receptacle; sls = stick-like sclerite. Scales bar: <bold>A, B, C, E</bold> = 0.05 mm; <bold>D</bold> = 0.1 mm.</p></caption><graphic xmlns:xlink="http://www.w3.org/1999/xlink" xlink:href="zookeys-494-001-g006.jpg" position="float" orientation="portrait" xlink:type="simple" id="oo_41345.jpg"/></fig><!--PageBreak--><!--PageBreak--></tp:treatment-sec><tp:treatment-sec sec-type="Description"><title>Description.</title><p>Male: cephalothorax: <!--PageBreak--><!--PageBreak--><italic>carapace</italic> yellow, without any pattern, broadly oval in dorsal view, pars cephalica slightly elevated in lateral view, anteriorly narrowed to 0.49 times its maximum width or less, with rounded posterolateral corners, posterolateral edge without pits, posterior margin not bulging below posterior rim, anterolateral corners without extension or projections, posterolateral surface without spikes, surface of elevated portion of pars cephalica smooth, sides reticulated, thorax without depressions, fovea absent, without radiating rows of pits; lateral margin straight, smooth, rebordered, without denticles; marginal setae present. Clypeus margin unmodified, sinuous in front view, vertical in lateral view, median projection absent; setae light, needlelike. Chilum absent. Eyes absent (remnants still visible in <italic><tp:taxon-name><tp:taxon-name-part taxon-name-part-type="genus">Bannana</tp:taxon-name-part> <tp:taxon-name-part taxon-name-part-type="species">crassispina</tp:taxon-name-part></tp:taxon-name></italic> sp. n.). <italic>Sternum</italic>: longer than wide, with radial furrows between coxae I–II, II–III, III–IV, uniform, not fused to carapace, median concavity absent, surface reticulated, microsculpture covering entire surface, anterior margin unmodified, posterior margin not extending posteriorly of coxae IV, anterior corner unmodified, distance between coxae approximately equal, lateral margins unmodified, without posterior hump; setae sparse, dark, needlelike, evenly scattered, without hair tufts (<italic><tp:taxon-name><tp:taxon-name-part taxon-name-part-type="genus">Bannana</tp:taxon-name-part> <tp:taxon-name-part taxon-name-part-type="species">crassispina</tp:taxon-name-part></tp:taxon-name></italic> sp. n. has pairs of short setae in central part, as in Fig. <xref ref-type="fig" rid="F1">1C</xref>). <italic>Mouthparts</italic>: chelicerae straight, anterior face unmodified; without teeth on both promargin and retromargin; fangs without toothlike projections, directed medially, shape normal, without prominent basal process, tip unmodified; setae light, needlelike, evenly scattered; paturon inner margin with pairs of enlarged setae, distal region abruptly narrowed, posterior surface unmodified, promargin unmodified. Labium triangular, anterior margin deeply incised (as in Fig. <xref ref-type="fig" rid="F1">1C</xref>), same as sternum in sclerotization, not fused to sternum. Endites distally not excavated, anteromedian tip unmodified, posteromedian part unmodified, same as sternum in sclerotization. Abdomen: ovoid, rounded posteriorly. Dorsal scutum covering whole dorsum, strongly sclerotized, without color pattern. Epigastric scutum strongly sclerotized, surrounding pedicel. Postepigastric scutum strongly sclerotized, long, almost rectangular, covering nearly full length of abdomen length, anterior margin unmodified, without posteriorly directed lateral apodemes. Book lung covers large, smooth, anterolateral edge unmodified. Scutopedicel region unmodified, scutum not extending far dorsal of pedicel, plumose hairs absent. Posterior spiracles connected by groove. Spinneret scutum present, incomplete ring. Spinneret scutum without fringe of setae. Legs: pale, without color pattern; femur IV not thickened, same size as femora I–III, patella plus tibia I longer than carapace. Leg spines: tibiae I, II with 3 or 4 pairs of ventral spines each; metatarsi I, II with 2 pairs of ventral spines each, legs III and IV without spines. Genitalia: epigastric region with sperm pore large, oval, rebordered, situated in front of or at level of anterior spiracles. Palp normal size, not strongly sclerotized, right and left palps symmetrical, proximal segments yellow-brown; embolus light; trochanter normal size, unmodified; femur enlarged, attaching to patella basally; patella shorter than femur, not enlarged, setae unmodified; tibia not enlarged, distal part with modified setae in <italic><tp:taxon-name><tp:taxon-name-part taxon-name-part-type="genus">Bannana</tp:taxon-name-part> <tp:taxon-name-part taxon-name-part-type="species">crassispina</tp:taxon-name-part></tp:taxon-name></italic> (Fig. <xref ref-type="fig" rid="F2">2A, D</xref>); cymbium yellow-brown, narrow in dorsal view, not fused with bulb, not extending beyond distal tip of bulb; bulb 1.5 to 2 times as long as cymbium, tapering apically; distal part with several laminae that bear filiform projections surrounding the embolus.</p><p>Female: as in male except as noted. Palp without claw; spines absent. Abdomen: dorsal scutum large, covering more than 3/4 of dorsum (Figs <xref ref-type="fig" rid="F3">3A</xref>, <xref ref-type="fig" rid="F5">5E</xref>). Postepigastric scutum short, only around epigastric furrow, not fused to epigastric scutum (Figs <xref ref-type="fig" rid="F3">3G</xref>, <xref ref-type="fig" rid="F5">5G</xref>). Supraanal scutum absent. Postepigastric area setae needlelike. Genitalia: ventral view: without special external features; dorsal view: there are one transverse ventral plates, adjacent to a pair of short apodemes; posterior receptacle rounded to ovoid, extending anterior by a narrow, stick-like sclerite (Figs <xref ref-type="fig" rid="F2">2H, I</xref>, <xref ref-type="fig" rid="F6">6D, E</xref>).</p></tp:treatment-sec><tp:treatment-sec sec-type="Composition"><title>Composition.</title><p><italic><tp:taxon-name><tp:taxon-name-part taxon-name-part-type="genus">Bannana</tp:taxon-name-part> <tp:taxon-name-part taxon-name-part-type="species">crassispina</tp:taxon-name-part></tp:taxon-name></italic> sp. n. and <italic><tp:taxon-name><tp:taxon-name-part taxon-name-part-type="genus">Bannana</tp:taxon-name-part> <tp:taxon-name-part taxon-name-part-type="species">parvula</tp:taxon-name-part></tp:taxon-name></italic> sp. n.</p></tp:treatment-sec><tp:treatment-sec sec-type="Distribution"><title>Distribution.</title><p>China (Yunnan).</p></tp:treatment-sec><ref-list><ref id="B1"><mixed-citation xmlns:xlink="http://www.w3.org/1999/xlink" xlink:type="simple"><person-group><name name-style="western"><surname>Eichenberger</surname><given-names>B</given-names></name><name name-style="western"><surname>Kranz-Baltensperger</surname><given-names>Y</given-names></name></person-group> (<year>2011</year>) <article-title>New <italic><tp:taxon-name><tp:taxon-name-part taxon-name-part-type="genus">Trilacuna</tp:taxon-name-part></tp:taxon-name></italic> species from Thailand, Malaysia and Sumatra (<tp:taxon-name><tp:taxon-name-part taxon-name-part-type="order">Araneae</tp:taxon-name-part></tp:taxon-name>, <tp:taxon-name><tp:taxon-name-part taxon-name-part-type="family">Oonopidae</tp:taxon-name-part></tp:taxon-name>).</article-title><source>Zootaxa</source><volume>2823</volume>: <fpage>1</fpage>–<lpage>31</lpage>.</mixed-citation></ref><ref id="B2"><mixed-citation xmlns:xlink="http://www.w3.org/1999/xlink" xlink:type="simple"><person-group><name name-style="western"><surname>Grismado</surname><given-names>CJ</given-names></name><name name-style="western"><surname>Deeleman</surname><given-names>C</given-names></name><name name-style="western"><surname>Piacentini</surname><given-names>LN</given-names></name><name name-style="western"><surname>Izquierdo</surname><given-names>MA</given-names></name><name name-style="western"><surname>Ramírez</surname><given-names>MJ</given-names></name></person-group> (<year>2014</year>) <article-title>Taxonomic review of the goblin spiders of the genus <italic><tp:taxon-name><tp:taxon-name-part taxon-name-part-type="genus">Dysderoides</tp:taxon-name-part></tp:taxon-name></italic> Fage and their Himalayan relatives of the genera <italic><tp:taxon-name><tp:taxon-name-part taxon-name-part-type="genus">Trilacuna</tp:taxon-name-part></tp:taxon-name></italic> Tong and Li and <italic><tp:taxon-name><tp:taxon-name-part taxon-name-part-type="genus">Himalayana</tp:taxon-name-part></tp:taxon-name></italic>, new genus (<tp:taxon-name><tp:taxon-name-part taxon-name-part-type="order">Araneae</tp:taxon-name-part></tp:taxon-name>: <tp:taxon-name><tp:taxon-name-part taxon-name-part-type="family">Oonopidae</tp:taxon-name-part></tp:taxon-name>).</article-title><source>Bulletin of the American Museum of Natural History</source><volume>387</volume>: <fpage>1</fpage>–<lpage>108</lpage>. doi: <ext-link ext-link-type="doi" xlink:href="10.1206/843.1" xlink:type="simple">10.1206/843.1</ext-link></mixed-citation></ref><ref id="B3"><mixed-citation xmlns:xlink="http://www.w3.org/1999/xlink" xlink:type="simple"><person-group><name name-style="western"><surname>Tong</surname><given-names>Y</given-names></name><name name-style="western"><surname>Li</surname><given-names>S</given-names></name></person-group> (<year>2007</year>) <article-title>One new genus and four new species of oonopid spiders from southwest China (<tp:taxon-name><tp:taxon-name-part taxon-name-part-type="order">Araneae</tp:taxon-name-part></tp:taxon-name>: <tp:taxon-name><tp:taxon-name-part taxon-name-part-type="family">Oonopidae</tp:taxon-name-part></tp:taxon-name>).</article-title><source>Annales Zoologici</source><volume>57</volume>: <fpage>331</fpage>–<lpage>340</lpage>.</mixed-citation></ref><ref id="B4"><mixed-citation xmlns:xlink="http://www.w3.org/1999/xlink" xlink:type="simple"><person-group><name name-style="western"><surname>Tong</surname><given-names>Y</given-names></name><name name-style="western"><surname>Li</surname><given-names>S</given-names></name></person-group> (<year>2013</year>) <article-title>The first goblin spiders of the genus <italic><tp:taxon-name><tp:taxon-name-part taxon-name-part-type="genus">Trilacuna</tp:taxon-name-part></tp:taxon-name></italic> from Vietnam (<tp:taxon-name><tp:taxon-name-part taxon-name-part-type="order">Araneae</tp:taxon-name-part></tp:taxon-name>, <tp:taxon-name><tp:taxon-name-part taxon-name-part-type="family">Oonopidae</tp:taxon-name-part></tp:taxon-name>).</article-title><source>Zootaxa</source><volume>3709</volume>: <fpage>277</fpage>–<lpage>284</lpage>. doi: <ext-link ext-link-type="doi" xlink:href="10.11646/zootaxa.3709.3.6" xlink:type="simple">10.11646/zootaxa.3709.3.6</ext-link></mixed-citation></ref></ref-list></tp:taxon-treatment>
