# Supplementary material for: One new genus and two new species of oonopid spiders from Xishuangbanna Rainforest, southwestern China (Araneae, Oonopidae)
Source: Zookeys. 2015 Apr 6;(494):1–12. doi: 10.3897/zookeys.494.9183 (PMC4400374; doi:10.3897/zookeys.494.9183)
Supplement: XML Treatment for Bannana crassispina [file zookeys.494.9183-treatment2.xml]

<!DOCTYPE tp:taxon-treatment
  PUBLIC "-//TaxonX//DTD Taxonomic Treatment Publishing DTD v0 20100105//EN" "tax-treatment-NSO.dtd">
<tp:taxon-treatment xmlns:tp="http://www.plazi.org/taxpub"><tp:treatment-meta><kwd-group><label>Taxon classification</label><kwd><named-content content-type="kingdom">Animalia</named-content></kwd><kwd><named-content content-type="order">Araneae</named-content></kwd><kwd><named-content content-type="family">Oonopidae</named-content></kwd></kwd-group><mixed-citation publication-type="journal"><person-group><name><surname>Tong</surname><given-names>Yanfeng</given-names></name><name><surname>Li</surname><given-names>Shuqiang</given-names></name></person-group><article-title>One new genus and two new species of oonopid spiders from Xishuangbanna Rainforest, southwestern China (<tp:taxon-name><tp:taxon-name-part taxon-name-part-type="order">Araneae</tp:taxon-name-part></tp:taxon-name>, <tp:taxon-name><tp:taxon-name-part taxon-name-part-type="family">Oonopidae</tp:taxon-name-part></tp:taxon-name>)</article-title><source>Zookeys</source><day>6</day><month>4</month><year>2015</year><volume>2015</volume><issue>494</issue><fpage>1</fpage><lpage>12</lpage><pub-id pub-id-type="doi">10.3897/zookeys.494.9183</pub-id></mixed-citation></tp:treatment-meta><tp:nomenclature><tp:taxon-name>
                            <tp:taxon-name-part taxon-name-part-type="genus">Bannana</tp:taxon-name-part>
                            <tp:taxon-name-part taxon-name-part-type="species">crassispina</tp:taxon-name-part>
                            <object-id xmlns:xlink="http://www.w3.org/1999/xlink" content-type="zoobank" xlink:type="simple">http://zoobank.org/052CF748-1DF3-4D4F-BE90-B50BAA36F86B</object-id>
                        </tp:taxon-name><tp:taxon-status xmlns:xlink="http://www.w3.org/1999/xlink" xlink:type="simple">sp. n.</tp:taxon-status></tp:nomenclature><tp:treatment-sec sec-type="Type material"><title>Type material.</title><p><bold>Holotype:</bold> male (IZCAS Ar-25082), China: Yunnan Province, Mengla County, Menglun Nature Reserve, Secondary tropical seasonal moist forest (<named-content xmlns:xlink="http://www.w3.org/1999/xlink" content-type="dwc:verbatimCoordinates" xlink:type="simple">21°54.718'N, 101°16.940'E</named-content>, Alt: 645 m), pitfall traps, 16–31 April 2007, G. Zheng and Z. Chen leg. <bold>Paratypes:</bold> 1 male (IZCAS Ar-25085), same data as holotype; 1 female (IZCAS Ar-25080), same data as holotype; 1 female (IZCAS Ar-25078), same data as holotype; 1 female (IZCAS Ar-25084), same locality as holotype, 16–31 March 2007; 1 female (IZCAS Ar-25083), same locality as holotype, 1–15 May 2007; 1 female (IZCAS Ar-25087), same locality as holotype, 1–15 May 2007; 1 female (IZCAS Ar-25077), same locality as holotype, 16–31 May 2007; 1 male (IZCAS Ar-25074), <named-content xmlns:xlink="http://www.w3.org/1999/xlink" content-type="dwc:verbatimCoordinates" xlink:type="simple">21°54.607'N, 101°17.005'E</named-content>, Alt: 633 m, pitfall traps, 16–31 May 2007; 2 males (IZCAS Ar-25073), same locality as above, searching, 4–11 May 2007; 1 female (IZCAS Ar-25075), <named-content xmlns:xlink="http://www.w3.org/1999/xlink" content-type="dwc:verbatimCoordinates" xlink:type="simple">21°54.984'N, 101°16.982'E</named-content>, Alt: 656 m, pitfall traps, 16–31 April 2007; 1 male (IZCAS Ar-25072), same locality as above, 16–24 November 2006; 1 male (IZCAS Ar-25076), same locality as above, 16–28 February 2007; 1 female (IZCAS Ar-25081), 16–31 May 2007; 1 female (IZCAS Ar-25086), 16–31 June 2007; 1 female (IZCAS Ar-25079), Secondary tropical seasonal rainforest (<named-content xmlns:xlink="http://www.w3.org/1999/xlink" content-type="dwc:verbatimCoordinates" xlink:type="simple">21°55.428'N, 101°16.441'E</named-content>, Alt: 598 m), pitfall traps, 16–31 June 2007.</p></tp:treatment-sec><tp:treatment-sec sec-type="Etymology"><title>Etymology.</title><p>The specific name is Latin, “crass-” = thick, and “spin-” = seta, referring to the thick bristles on male palpal tibiae.</p></tp:treatment-sec><tp:treatment-sec sec-type="Diagnosis"><title>Diagnosis.</title><p>The males of the new species can be distinguished from <italic><tp:taxon-name><tp:taxon-name-part taxon-name-part-type="genus">Bannana</tp:taxon-name-part> <tp:taxon-name-part taxon-name-part-type="species">parvula</tp:taxon-name-part></tp:taxon-name></italic> sp. n. by the thick bristles on palpal tibiae (thb in Fig. <xref ref-type="fig" rid="F2">2A, D</xref>) and rows of setae on the central part of sternum (Fig. <xref ref-type="fig" rid="F1">1C</xref>); females of the new species are similar to those of <italic><tp:taxon-name><tp:taxon-name-part taxon-name-part-type="genus">Dysderoides</tp:taxon-name-part> <tp:taxon-name-part taxon-name-part-type="species">synrang</tp:taxon-name-part></tp:taxon-name></italic> Grismado &amp; Deeleman, 2014, but can be distinguished by the absence of macrosetae on legs III and IV, and by the large dorsal abdominal scutum.</p></tp:treatment-sec><tp:treatment-sec sec-type="Description"><title>Description.</title><p>Male. Body yellow, legs lighter. Habitus as in Fig. <xref ref-type="fig" rid="F1">1A, B</xref>. Body length 1.47; carapace 0.75 long, 0.49 wide; abdomen 0.85 long, 0.48 wide. Carapace broadly oval, <!--PageBreak--><!--PageBreak--><italic>pars cephalica</italic> slightly elevated in lateral view, dorsal surface smooth; sides reticulated; lateral margin rebordered; eyes reduced, only four eyes visible in frontal view (Fig. <xref ref-type="fig" rid="F1">1F</xref>). Mouthparts: chelicerae straight, paturon inner margin unmodified; labium anterior margin deeply incised (ldi) (Fig. <xref ref-type="fig" rid="F1">1C</xref>); endites slender, distally only slightly branched. Sternum: setae sparse, light, needle-like, evenly scattered; on the middle part of sternum with five pairs of short setae arranged in two rows (Fig. <xref ref-type="fig" rid="F1">1C</xref>). Abdomen: dorsal scutum covering full length of abdomen, no soft tissue visible from above, not fused to epigastric scutum. Pedicel tube short, unmodified. Book lung covers elliptical, surface smooth. Postepigastric and epigastric scutum fused, apodemes absent, posterior spiracles connected by groove (Fig. <xref ref-type="fig" rid="F1">1G</xref>). Leg spines: tibiae I, II with 4 pairs of ventral spines each; metatarsi I, II with 2 pairs of ventral spines each, legs III and IV without spines.</p><p>Male genitalia: epigastric region (Fig. <xref ref-type="fig" rid="F1">1G</xref>) with sperm pore small, oval, rebordered, situated in front of anterior spiracles. Palp (Fig. <xref ref-type="fig" rid="F2">2A–G</xref>): pale-orange; femur enlarged, attached to patella basally; tibia with two very strong, thick bristles (thb) on prolaterodistal part; cymbium not fused with bulb, with scattered setae; bulb pear shaped, basal-ventral area bulged, about twice as long as cymbium, stout, tapering apically; embolus system (Fig. <xref ref-type="fig" rid="F2">2E–G</xref>) complicated, with a wide, ear-shaped protrusion (esp) prolaterally, surface of the protrusion bearing numerous spinules, with a filiform, long and mesially curved projection (ffp) and a narrow branch (nb) retrolaterally.</p><p>Female: as in male except as noted. Habitus as in Fig. <xref ref-type="fig" rid="F3">3A, B</xref>. Slightly larger than male. Body length 1.78; carapace 0.73 long, 0.62 wide; abdomen 1.07 long, 0.69 wide. Abdomen: dorsal scutum covering about 3/4 of abdomen, about 2/3 of abdomen width (Fig. <xref ref-type="fig" rid="F3">3A</xref>). Sternum without characteristic setae. Postepigastric scutum short, boat-shaped, posterior margin smoothly curved, not fused to epigastric scutum (Fig. <xref ref-type="fig" rid="F3">3G</xref>).</p><p>Female genitalia: ventral view (Fig. <xref ref-type="fig" rid="F3">3H, I</xref>): posterior margin of epigastric scutum with two dark brown knobs (dkn); surface without external features. Dorsal view (Fig. <xref ref-type="fig" rid="F3">3J</xref>): with a elliptical posterior receptacle (pr), extending anterior by a narrow, stick-like sclerite (sls); with very short apodemes (apo).</p></tp:treatment-sec><tp:treatment-sec sec-type="Distribution"><title>Distribution.</title><p>Known only from the type locality.</p></tp:treatment-sec><tp:treatment-sec><!--Section generated to contain objects referenced in tp:taxon-treatment.--><fig id="F2" position="float" orientation="portrait"><label>Figure 2.</label><caption><p><italic><tp:taxon-name><tp:taxon-name-part taxon-name-part-type="genus">Bannana</tp:taxon-name-part> <tp:taxon-name-part taxon-name-part-type="species">crassispina</tp:taxon-name-part></tp:taxon-name></italic> sp. n., <bold>A–G</bold> male <bold>H, I</bold> female <bold>A, C, D</bold> Left palp, prolateral (<bold>A, D</bold>) and retrolateral (<bold>C</bold>) views <bold>B, E, F, G</bold> Distal part of bulb, dorsal (<bold>B, G</bold>), prolateral (<bold>E</bold>) and retrolateral (<bold>F</bold>) views <bold>H, I</bold> Genital area, ventral and dorsal views. Abbreviations: apo = apodeme; dkn = dark brown knobs; esp = ear-shaped protrusion; ffp = filiform, curved projection; nb = narrow branch; pr = posterior receptacle; sls = stick-like sclerite; thb = thick bristles. Scales bar: <bold>A–D, H, I</bold> = 0.1 mm; <bold>E–G</bold> = 0.05 mm.</p></caption><graphic xmlns:xlink="http://www.w3.org/1999/xlink" xlink:href="zookeys-494-001-g002.jpg" position="float" orientation="portrait" xlink:type="simple" id="oo_41341.jpg"/></fig><fig id="F1" position="float" orientation="portrait"><label>Figure 1.</label><caption><p><italic><tp:taxon-name><tp:taxon-name-part taxon-name-part-type="genus">Bannana</tp:taxon-name-part> <tp:taxon-name-part taxon-name-part-type="species">crassispina</tp:taxon-name-part></tp:taxon-name></italic> sp. n., male. <bold>A, B</bold> Habitus, dorsal and lateral views <bold>C, D, E, F</bold> Prosoma, ventral, dorsal, lateral and anterior views (arrows show the regular setae in Fig. C and the reduced eyes in Fig. F) <bold>G, H</bold> Abdomen, ventral and anterior views. Abbreviation: ldi = labium deep incision. Scales bar: <bold>A, B</bold> = 0.4 mm; <bold>C–H</bold> = 0.2 mm.</p></caption><graphic xmlns:xlink="http://www.w3.org/1999/xlink" xlink:href="zookeys-494-001-g001.jpg" position="float" orientation="portrait" xlink:type="simple" id="oo_41340.jpg"/></fig><fig id="F3" position="float" orientation="portrait"><label>Figure 3.</label><caption><p><italic><tp:taxon-name><tp:taxon-name-part taxon-name-part-type="genus">Bannana</tp:taxon-name-part> <tp:taxon-name-part taxon-name-part-type="species">crassispina</tp:taxon-name-part></tp:taxon-name></italic> sp. n., female. <bold>A, B</bold> Habitus, dorsal and lateral views <bold>C–F</bold> Prosoma, ventral, anterior, dorsal and lateral views <bold>G</bold> Abdomen, ventral view <bold>H–J</bold> Genital area, ventral (<bold>H, I</bold>) and dorsal (<bold>J</bold>) views, <bold>I, J</bold> cleared in lactic acid. Scales bar: <bold>A, B</bold> = 0.4 mm; <bold>C–J</bold> = 0.2 mm.</p></caption><graphic xmlns:xlink="http://www.w3.org/1999/xlink" xlink:href="zookeys-494-001-g003.jpg" position="float" orientation="portrait" xlink:type="simple" id="oo_41342.jpg"/></fig></tp:treatment-sec></tp:taxon-treatment>
