# Supplementary material for: One new genus and two new species of oonopid spiders from Xishuangbanna Rainforest, southwestern China (Araneae, Oonopidae)
Source: Zookeys. 2015 Apr 6;(494):1–12. doi: 10.3897/zookeys.494.9183 (PMC4400374; doi:10.3897/zookeys.494.9183)
Supplement: XML Treatment for Bannana parvula [file zookeys.494.9183-treatment3.xml]

<!DOCTYPE tp:taxon-treatment
  PUBLIC "-//TaxonX//DTD Taxonomic Treatment Publishing DTD v0 20100105//EN" "tax-treatment-NSO.dtd">
<tp:taxon-treatment xmlns:tp="http://www.plazi.org/taxpub"><tp:treatment-meta><kwd-group><label>Taxon classification</label><kwd><named-content content-type="kingdom">Animalia</named-content></kwd><kwd><named-content content-type="order">Araneae</named-content></kwd><kwd><named-content content-type="family">Oonopidae</named-content></kwd></kwd-group><mixed-citation publication-type="journal"><person-group><name><surname>Tong</surname><given-names>Yanfeng</given-names></name><name><surname>Li</surname><given-names>Shuqiang</given-names></name></person-group><article-title>One new genus and two new species of oonopid spiders from Xishuangbanna Rainforest, southwestern China (<tp:taxon-name><tp:taxon-name-part taxon-name-part-type="order">Araneae</tp:taxon-name-part></tp:taxon-name>, <tp:taxon-name><tp:taxon-name-part taxon-name-part-type="family">Oonopidae</tp:taxon-name-part></tp:taxon-name>)</article-title><source>Zookeys</source><day>6</day><month>4</month><year>2015</year><volume>2015</volume><issue>494</issue><fpage>1</fpage><lpage>12</lpage><pub-id pub-id-type="doi">10.3897/zookeys.494.9183</pub-id></mixed-citation></tp:treatment-meta><tp:nomenclature><tp:taxon-name>
                            <tp:taxon-name-part taxon-name-part-type="genus">Bannana</tp:taxon-name-part>
                            <tp:taxon-name-part taxon-name-part-type="species">parvula</tp:taxon-name-part>
                            <object-id xmlns:xlink="http://www.w3.org/1999/xlink" content-type="zoobank" xlink:type="simple">http://zoobank.org/29B780CE-957D-4DD2-ADDC-6083FB3AAFD0</object-id>
                        </tp:taxon-name><tp:taxon-status xmlns:xlink="http://www.w3.org/1999/xlink" xlink:type="simple">sp. n.</tp:taxon-status></tp:nomenclature><tp:treatment-sec sec-type="Type material"><title>Type material.</title><p><bold>Holotype:</bold> male (IZCAS Ar-25067), China: Yunnan Province, Mengla County, Menglun Nature Reserve, Secondary tropical seasonal moist forest (<named-content xmlns:xlink="http://www.w3.org/1999/xlink" content-type="dwc:verbatimCoordinates" xlink:type="simple">21°54.607'N, 101°17.005'E</named-content>, Alt: 633 m), pitfall traps, 16–31 March 2007, G. Zheng and Z. Chen leg. <bold>Paratypes:</bold> 1 female (IZCAS Ar-25071), searching, same data as holotype; 1 male (IZCAS Ar-25068), Primary tropical seasonal rainforest (<named-content xmlns:xlink="http://www.w3.org/1999/xlink" content-type="dwc:verbatimCoordinates" xlink:type="simple">21°57.445'N, 101°12.997'E</named-content>, Alt: 744 m), searching, 19–25 December 2006; 1 female (IZCAS Ar-25066), Secondary tropical seasonal moist forest (<named-content xmlns:xlink="http://www.w3.org/1999/xlink" content-type="dwc:verbatimCoordinates" xlink:type="simple">21°54.718'N, 101°16.940'E</named-content>, Alt: 645 m), pitfall traps, 16–31 March 2007; 1 female (IZCAS Ar-25070), Rubber-tea plantation (<named-content xmlns:xlink="http://www.w3.org/1999/xlink" content-type="dwc:verbatimCoordinates" xlink:type="simple">21°55.551'N, 101°16.923'E</named-content>, Alt: 561 m), searching, 19–26 May 2007; 1 <!--PageBreak--><!--PageBreak--><!--PageBreak-->female (IZCAS Ar-25069), Rubber plantation (<named-content xmlns:xlink="http://www.w3.org/1999/xlink" content-type="dwc:verbatimCoordinates" xlink:type="simple">21°54.684'N, 101°16.319'E</named-content>, Alt: 585 m), searching, 5–12 January 2007.</p></tp:treatment-sec><tp:treatment-sec sec-type="Etymology"><title>Etymology.</title><p>The specific name is Latin, “parv-” = small, referring to the very small body size of this species.</p></tp:treatment-sec><tp:treatment-sec sec-type="Diagnosis"><title>Diagnosis.</title><p>Males of the new species are similar to those of <italic><tp:taxon-name><tp:taxon-name-part taxon-name-part-type="genus">Dysderoides</tp:taxon-name-part> <tp:taxon-name-part taxon-name-part-type="species">kanoi</tp:taxon-name-part></tp:taxon-name></italic> Grismado &amp; Deeleman, 2014, but can be distinguished by the small size and the ear-shaped protrusion on distal part of bulb (compare Fig. <xref ref-type="fig" rid="F6">6A–C</xref> and <xref ref-type="bibr" rid="B2">Grismado et al. 2014</xref>: fig. 10G–I); females can be distinguished from <italic><tp:taxon-name><tp:taxon-name-part taxon-name-part-type="genus">Bannana</tp:taxon-name-part> <tp:taxon-name-part taxon-name-part-type="species">crassispina</tp:taxon-name-part></tp:taxon-name></italic> sp. n. by the large dorsal abdominal scutum and the rectangular postepigastric scutum (Fig. <xref ref-type="fig" rid="F5">5E, I</xref>).</p></tp:treatment-sec><tp:treatment-sec sec-type="Description"><title>Description.</title><p>Male. Body yellow, legs lighter. Habitus as in Fig. <xref ref-type="fig" rid="F4">4A</xref>. Body length 1.07; carapace 0.51 long, 0.38 wide; abdomen 0.62 long, 0.34 wide. Carapace oval, <italic>pars cephalica</italic> almost flat in lateral view, dorsal surface smooth; sides reticulated; lateral margin rebordered; no eye remnants visible (Fig. <xref ref-type="fig" rid="F4">4B, C</xref>). Mouthparts: chelicerae straight, paturon inner margin unmodified; labium anterior margin deeply incised (ldi) (Fig. <xref ref-type="fig" rid="F4">4E</xref>); endites slender, distally only slightly branched. Sternum: setae sparse, light, needle-like, evenly scattered. Abdomen: dorsal scutum covering full length of abdomen, no soft tissue visible from above, not fused to epigastric scutum. Pedicel tube short, unmodified. Book lung covers round, surface smooth. Postepigastric and epigastric scutum fused, apodemes absent, posterior spiracles connected by groove (Fig. <xref ref-type="fig" rid="F4">4F</xref>). Leg spines: tibiae I, II with 3 pairs of ventral spines each; metatarsi I, II with 2 pairs of ventral spines each, legs III and IV without spines.</p><p>Male genitalia: epigastric region (Fig. <xref ref-type="fig" rid="F4">4F</xref>) with sperm pore small, oval, rebordered, situated between anterior and posterior spiracles. Palp (Fig. <xref ref-type="fig" rid="F4">4H–J</xref>): pale-orange; femur <!--PageBreak-->slightly enlarged, attached to patella basally; cymbium not fused with bulb, with scattered setae; bulb pear shaped, about twice as long as cymbium, stout, tapering apically; embolus system (Fig. <xref ref-type="fig" rid="F6">6A–C</xref>) complicated, with a narrow, ear-shaped protrusion (esp) prolaterally, surface of the protrusion bearing numerours spinules, with a filiform, long and mesially curved projection (ffp) and a narrow branch (nb) retrolaterally.</p><p>Female: as in male except as noted. Habitus as in Fig. <xref ref-type="fig" rid="F5">5A, B, E, F</xref>. Body length 1.12; carapace 0.50 long, 0.39 wide; abdomen 0.65 long, 0.32 wide. Abdomen: dorsal scutum covering about 5/6 of abdomen, about equal to the abdomen width (Fig. <xref ref-type="fig" rid="F5">5E</xref>). Postepigastric scutum rectangular, posterior margin nearly straight, not fused to epigastric scutum (Fig. <xref ref-type="fig" rid="F5">5G</xref>).</p><p>Female genitalia: ventral view (Figs <xref ref-type="fig" rid="F5">5I, J</xref>, <xref ref-type="fig" rid="F6">6D</xref>): posterior margin of epigastric scutum with two dark brown knobs (dkn); surface without external features. Dorsal view (Figs <xref ref-type="fig" rid="F5">5K</xref>, <xref ref-type="fig" rid="F6">6E</xref>): with a nearly round posterior receptacle (pr), extending anterior by a narrow, stick-like sclerite (sls); with short apodemes (apo).</p></tp:treatment-sec><tp:treatment-sec sec-type="Distribution"><title>Distribution.</title><p>Known only from the type locality.</p></tp:treatment-sec><tp:treatment-sec><!--Section generated to contain objects referenced in tp:taxon-treatment.--><fig id="F6" position="float" orientation="portrait"><label>Figure 6.</label><caption><p><italic><tp:taxon-name><tp:taxon-name-part taxon-name-part-type="genus">Bannana</tp:taxon-name-part> <tp:taxon-name-part taxon-name-part-type="species">parvula</tp:taxon-name-part></tp:taxon-name></italic> sp. n. <bold>A, B</bold> Male bulb, prolateral and retrolateral views <bold>C</bold> Distal part of male bulb, dorsal view <bold>D, E</bold> Female genital area, ventral and dorsal views. Abbreviations: apo = apodeme; dkn = dark brown knobs; esp = ear-shaped protrusion; ffp = filiform, curved projection; nb = narrow branch; pr = posterior receptacle; sls = stick-like sclerite. Scales bar: <bold>A, B, C, E</bold> = 0.05 mm; <bold>D</bold> = 0.1 mm.</p></caption><graphic xmlns:xlink="http://www.w3.org/1999/xlink" xlink:href="zookeys-494-001-g006.jpg" position="float" orientation="portrait" xlink:type="simple" id="oo_41345.jpg"/></fig><fig id="F5" position="float" orientation="portrait"><label>Figure 5.</label><caption><p><italic><tp:taxon-name><tp:taxon-name-part taxon-name-part-type="genus">Bannana</tp:taxon-name-part> <tp:taxon-name-part taxon-name-part-type="species">parvula</tp:taxon-name-part></tp:taxon-name></italic> sp. n., female. <bold>A–D</bold> Prosoma, dorsal, lateral, ventral and anterior views <bold>E–H</bold> Abdomen, dorsal, lateral, ventral and anterior views <bold>I–K</bold> Genital area, ventral (<bold>I, J</bold>) and dorsal (<bold>K</bold>) views <bold>J, K</bold> cleared in lactic acid. Scales bar: <bold>A–J</bold> = 0.2 mm; <bold>K</bold> = 0.1 mm.</p></caption><graphic xmlns:xlink="http://www.w3.org/1999/xlink" xlink:href="zookeys-494-001-g005.jpg" position="float" orientation="portrait" xlink:type="simple" id="oo_41344.jpg"/></fig><fig id="F4" position="float" orientation="portrait"><label>Figure 4.</label><caption><p><italic><tp:taxon-name><tp:taxon-name-part taxon-name-part-type="genus">Bannana</tp:taxon-name-part> <tp:taxon-name-part taxon-name-part-type="species">parvula</tp:taxon-name-part></tp:taxon-name></italic> sp. n., male. <bold>A</bold> Habitus, dorsal view <bold>B, C, D, E</bold> Prosoma, dorsal, anterior, lateral and ventral views <bold>F, G</bold> Abdomen, ventral and anterior views <bold>H–J</bold> Left palp, prolateral, dorsal and retrolateral views. Abbreviation: ldi = labium deep incision. Scales bar: <bold>A</bold> = 0.4 mm; <bold>B–G</bold> = 0.2 mm; <bold>H–J</bold> = 0.1 mm.</p></caption><graphic xmlns:xlink="http://www.w3.org/1999/xlink" xlink:href="zookeys-494-001-g004.jpg" position="float" orientation="portrait" xlink:type="simple" id="oo_41343.jpg"/></fig></tp:treatment-sec><ref-list><ref id="B2"><mixed-citation xmlns:xlink="http://www.w3.org/1999/xlink" xlink:type="simple"><person-group><name name-style="western"><surname>Grismado</surname><given-names>CJ</given-names></name><name name-style="western"><surname>Deeleman</surname><given-names>C</given-names></name><name name-style="western"><surname>Piacentini</surname><given-names>LN</given-names></name><name name-style="western"><surname>Izquierdo</surname><given-names>MA</given-names></name><name name-style="western"><surname>Ramírez</surname><given-names>MJ</given-names></name></person-group> (<year>2014</year>) <article-title>Taxonomic review of the goblin spiders of the genus <italic><tp:taxon-name><tp:taxon-name-part taxon-name-part-type="genus">Dysderoides</tp:taxon-name-part></tp:taxon-name></italic> Fage and their Himalayan relatives of the genera <italic><tp:taxon-name><tp:taxon-name-part taxon-name-part-type="genus">Trilacuna</tp:taxon-name-part></tp:taxon-name></italic> Tong and Li and <italic><tp:taxon-name><tp:taxon-name-part taxon-name-part-type="genus">Himalayana</tp:taxon-name-part></tp:taxon-name></italic>, new genus (<tp:taxon-name><tp:taxon-name-part taxon-name-part-type="order">Araneae</tp:taxon-name-part></tp:taxon-name>: <tp:taxon-name><tp:taxon-name-part taxon-name-part-type="family">Oonopidae</tp:taxon-name-part></tp:taxon-name>).</article-title><source>Bulletin of the American Museum of Natural History</source><volume>387</volume>: <fpage>1</fpage>–<lpage>108</lpage>. doi: <ext-link ext-link-type="doi" xlink:href="10.1206/843.1" xlink:type="simple">10.1206/843.1</ext-link></mixed-citation></ref></ref-list></tp:taxon-treatment>
